# Supplementary material for: Psychosocial Aspects of Living Long Term with Advanced Cancer and Ongoing Systemic Treatment: A Scoping Review
Source: Cancers (Basel). 2022 Aug 11;14(16):3889. doi: 10.3390/cancers14163889 (PMC9405683; doi:10.3390/cancers14163889)
Supplement: Supplementary file 1 [file cancers-14-03889-s001.zip]

Archive with 4 entries (3 files):
- cancers-1825415-supplementary/
- cancers-1825415-supplementary/Supplementary File S1. Search strategy.pdf
- cancers-1825415-supplementary/Supplementary File S2. PRISMA-ScR flow chart.pdf
- cancers-1825415-supplementary/Supplementary File S3. Data-extraction tables.pdf
